# Supplementary material for: Local Coordination Environment of 3d and 4d Transition Metal Ions in LiCl-KCl Eutectic Mixture
Source: Materials (Basel). 2022 Feb 16;15(4):1478. doi: 10.3390/ma15041478 (PMC8877717; doi:10.3390/ma15041478)
Supplement: Supplementary file 1 [file materials-15-01478-s001.zip]

Archive with 1 entries (1 files):
- materials-1543691-supplementary.pdf
